# Supplementary material for: Triple-Isotope Tracing for Pathway Discernment of NMN-Induced NAD+ Biosynthesis in Whole Mice
Source: Int J Mol Sci. 2023 Jul 5;24(13):11114. doi: 10.3390/ijms241311114 (PMC10342116; doi:10.3390/ijms241311114)
Supplement: Supplementary file 1 [file ijms-24-11114-s001.zip]

Archive with 1 entries (1 files):
- ijms-2469087-supplementary.pdf
